# Supplementary material for: Plasmid DNA Delivery to Cancer Cells with Poly(L-lysine)-Based Copolymers Bearing Thermally Sensitive Segments: Balancing Polyplex Tightness, Transfection Efficiency, and Biocompatibility
Source: Pharmaceutics. 2025 Aug 2;17(8):1012. doi: 10.3390/pharmaceutics17081012 (PMC12389523; doi:10.3390/pharmaceutics17081012)
Supplement: Supplementary file 1 [file pharmaceutics-17-01012-s001.zip]

Archive with 1 entries (1 files):
- pharmaceutics-3774027-supplementary-new.pdf
